# Supplementary material for: A draft genome sequence for the Ixodes scapularis cell line, ISE6
Source: F1000Res. 2018 Mar 8;7:297. [Version 1] doi: 10.12688/f1000research.13635.1 (PMC5883391; doi:10.12688/f1000research.13635.1)
Supplement: Supplementary file 3 [file f1000research-7-14813-s0002.tgz]

Archive with 1 entries (1 files):
- 7eda98cd-dc62-4ac4-bc4f-897ddfdbe514.tif
