# Supplementary material for: A draft genome sequence for the Ixodes scapularis cell line, ISE6
Source: F1000Res. 2018 Mar 8;7:297. [Version 1] doi: 10.12688/f1000research.13635.1 (PMC5883391; doi:10.12688/f1000research.13635.1)
Supplement: Supplementary file 6 [file f1000research-7-14813-s0005.tgz › e533dfd2-55a9-4f38-958d-0f12c90c89f8.xlsx]

## Sheet: S1
Item	Sequences	Bases	Coverage	Details
Genome size		2100000000		Ixodes scapularis, estimated
PacBio				Sequel platform, subreads
Long reads	27275471	192503986995	91.6686	Raw subreads
Corrected reads	2118510	36668698374	17.4613	Canu correction
Illumina				NextSeq platform, cutadapt
Short reads R1	170940422	24881226400	11.8482	Read 1 of pair
Short reads R2	170940422	24695936218	11.76	Read 2 of pair
Short reads total	341880844	49577162618	23.6082	Combined pair
