# Supplementary material for: A draft genome sequence for the Ixodes scapularis cell line, ISE6
Source: F1000Res. 2018 Mar 8;7:297. [Version 1] doi: 10.12688/f1000research.13635.1 (PMC5883391; doi:10.12688/f1000research.13635.1)
Supplement: Supplementary file 7 [file f1000research-7-14813-s0006.tgz › e78f4641-f6e6-4e18-be9c-f747b834c4c8.xlsx]

## Sheet: S2
Item	Sequences	Bases	Details
IscaW1			Ixodes scapularis reference
Contig count, span	570637	1388472180
N50 number, bases	88811	2942	Half span is in this many contigs at least this large.
Ise6_asm0			ISE6 by Canu (no Arrow)
Contig count, span	18717	2689553927
N50 number, bases	2056	269486	Half span is in this many contigs at least this large.
Ise6_asm1
Contig count, span	18717	2691080765	ISE6 by Canu+Arrow
N50 number, bases	2056	269641	Half span is in this many contigs at least this large.
Ise6_asm2			ISE6 by Canu+Arrow+Arrow
Contig count, span	18717	2691078110
N50 number, bases	2056	269660	Half span is in this many contigs at least this large.
