# Supplementary material for: A draft genome sequence for the Ixodes scapularis cell line, ISE6
Source: F1000Res. 2018 Mar 8;7:297. [Version 1] doi: 10.12688/f1000research.13635.1 (PMC5883391; doi:10.12688/f1000research.13635.1)
Supplement: Supplementary file 8 [file f1000research-7-14813-s0007.tgz]

Archive with 1 entries (1 files):
- 4bb76343-ea7c-4339-80b7-eb9130748fe5.xlsx
