# Supplementary material for: A draft genome sequence for the Ixodes scapularis cell line, ISE6
Source: F1000Res. 2018 Mar 8;7:297. [Version 1] doi: 10.12688/f1000research.13635.1 (PMC5883391; doi:10.12688/f1000research.13635.1)
Supplement: Supplementary file 8 [file f1000research-7-14813-s0007.tgz › 4bb76343-ea7c-4339-80b7-eb9130748fe5.xlsx]

## Sheet: S3
Sequences	Bases (bp)	Portion of bp	Details
	7038198101		Sum of all pairwise local alignments
570637	1388472180	1	IscaW1 tick assembly (reference)
	1327985152	0.956436	Set of longest alignments per position (delta-filter -r)
	1149891177	0.82817	Intersection of longest alignments per assembly (delta-filter -1)
18717	2689553927	1	Ise6_asm0 cell line assembly (query)
	2820672976	1.04875	Set of longest alignments per position (delta-filter -q)
	1149891177	0.42754	Intersection of longest alignments per assembly (delta-filter -1)
350892	1091980116	0.786462	Set of IscaW1 tick contigs with at least one 1 Kbp alignment
273309	797232771	0.57418	Set of IscaW1 tick contigs covered 90% by alignments
250593	494698206	0.35629	Set of IscaW1 tick contigs covered 90% by any one alignment
			Num Ise6_asm0 contigs in single alignments covering > 50% of an IscaW1 contig
211474	597990096	0.430682	IscaW1 contigs with Multiplicity = 1
86862	237181361	0.170822	IscaW1 contigs with Multiplicity = 2
23434	45526812	0.0327891	IscaW1 contigs with Multiplicity > 2
		0.9658	Weighted identity in best alignments (delta-filter -1) of length >= 10,000
