# Supplementary material for: A draft genome sequence for the Ixodes scapularis cell line, ISE6
Source: F1000Res. 2018 Mar 8;7:297. [Version 1] doi: 10.12688/f1000research.13635.1 (PMC5883391; doi:10.12688/f1000research.13635.1)
Supplement: Supplementary file 9 [file f1000research-7-14813-s0008.tgz › e79dc6a9-5dfc-40de-b78f-16508c3f884a.xlsx]

## Sheet: S4
Assembly	IscaW1	Ise6_asm0	IscaW1	Ise6_asm0	Ise6_asm1	Ise6_asm2
Read pairs	Illumina	Illumina	Illumina	Illumina	Illumina	Illumina
Parameters	local	local	global	global	global	global	Details
Total pairs	170940422	170940422	170940422	170940422	170940422	170940422
Concordant map
0 times	14229241	3706708	76049216	40094926	39992413	39970320
1 time	36526790	25274176	51685781	49363533	49342866	49341630
>1 times	120184391	141959538	43205425	81481963	81605143	81628472
Read map rate	0.9429	0.9872	0.6528	0.8118	0.8123	0.8124	Overall reported by bowtie2
Pair map rate	0.916759	0.978316	0.555113	0.765445	0.766045	0.766174	mapped and properly paired
Concordant map%
0 times	0.0832409	0.0216842	0.444887	0.234555	0.233955	0.233826
1 time	0.213681	0.147854	0.302361	0.288776	0.288655	0.288648
>1 times	0.703078	0.830462	0.252751	0.476669	0.477389	0.477526
Map details
Reads paired	313422362	334467428	189782412	261690992	261896018	261940204	mapped and properly paired
Bases mapped	40240756712	44396755516	31798287759	39913302735	39934336623	39940051984	cigar
Mismatches	2092846880	884955363	1598217955	736288694	714997676	715089522
Mismatch rate	0.0520081	0.0199329	0.0502611	0.0184472	0.0179043	0.0179041	Ignores indels
