# Supplementary material for: A draft genome sequence for the Ixodes scapularis cell line, ISE6
Source: F1000Res. 2018 Mar 8;7:297. [Version 1] doi: 10.12688/f1000research.13635.1 (PMC5883391; doi:10.12688/f1000research.13635.1)
Supplement: Supplementary file 10 [file f1000research-7-14813-s0009.tgz › 32c07508-86a4-49b6-b304-200a0a841fa5.xlsx]

## Sheet: S5
Code	Category	Genes	Portion
C	Complete	1013	0.950281
S	Complete, single copy	714	0.669794
D	Complete, duplicated	299	0.280488
F	Fragmented	15	0.0140713
M	Missing	38	0.0356473
	Total groups searched	1066	1
